# Supplementary material for: A molecular sensor to quantify the localization of proteins, DNA and nanoparticles in cells
Source: Nat Commun. 2020 Sep 8;11:4482. doi: 10.1038/s41467-020-18082-8 (PMC7479595; doi:10.1038/s41467-020-18082-8)
Supplement: Supplementary file 4 — Source Data [file 41467_2020_18082_MOESM4_ESM.xlsx]

## Sheet: Figure 2
	Figure 2b			Figure 2c
	SNAPSwtich	SNAPSwtich + SNAP-tag		Time (mins)	0 eq.			5 eq.			10 eq.			20 eq.
	6716.77	28226		0	133.733	124.733	145.733	92.7333	135.733	217.733	148.733	199.733	171.733	120.733	194.733	87.7333
				10	-3.26667	89.7333	128.733	224.733	180.733	141.733	196.733	185.733	256.733	224.733	334.733	243.733
				20	144.733	170.733	124.733	249.733	141.733	124.733	296.733	327.733	226.733	426.733	301.733	447.733
				30	50.7333	84.7333	91.7333	236.733	206.733	206.733	455.733	449.733	386.733	569.733	553.733	491.733
				40	107.733	140.733	76.7333	197.733	225.733	264.733	507.733	423.733	488.733	765.733	748.733	499.733
				50	89.7333	127.733	47.7333	372.733	237.733	228.733	593.733	556.733	427.733	853.733	790.733	766.733
				60	40.7333	114.733	33.7333	275.733	362.733	232.733	611.733	604.733	566.733	880.733	954.733	861.733
				70	125.733	258.733	139.733	383.733	371.733	385.733	794.733	615.733	547.733	1060.73	896.733	865.733
				80	85.7333	36.7333	-43.2667	395.733	376.733	308.733	677.733	735.733	607.733	1103.73	1020.73	907.733
				90	176.733	66.7333	97.7333	436.733	411.733	403.733	904.733	842.733	644.733	1227.73	1088.73	909.733

## Sheet: Figure 3
	Figure 3a
	Anti-CD44						Anti-mTfR						Anti-hTfR						Anti-CD44						Anti-mTfR						Anti-hTfR
	63.4069	64.0379	67.429	86.1199	59.858	63.4858	86.2406	77.9699	83.2331	73.8346	69.3233	70.0752	0.562588	0.914205	0.562588	0.21097	0	0.421941	43.0599	36.5931	50.3943	69.8659	62.1372	66.0016	26.6165	26.7669	26.015	66.609	69.4662	68.7143	69.5499	71.6596	74.4726	58.8537	60.9634	60.1899
	Figure 3b
	Anti-CD44						Anti-mTfR						Anti-hTfR						Anti-CD44						Anti-mTfR						Anti-hTfR
	24.9444	17.9444	18.6111	4.47778	3.49593	3.30081	29.1667	28.0128	27.2436	39.7051	36.6282	37.3974	1.75926	1.13426	2.87037	50.162	49.4676	51.5509	52.9444	38.9444	52.6111	73.9778	65.6444	66.6444	257.628	259.167	249.551	599.205	633.821	622.282	918.167	938.943	973.569	824.954	852.731	852.731
	Figure 3c
	Anti-CD44						Anti-mTfR
	0.289648	0.299783	0.293154	0.0706197	0.0545917	0.0489524	0.395027	0.404089	0.388777	0.460399	0.469774	0.44931
	0.296972	0.302937	0.308368	0.145263	0.142615	0.142701	0.418683	0.413437	0.405186	0.454918	0.440258	0.437692
	0.302768	0.317679	0.304679	0.122171	0.122603	0.110474	0.473393	0.472345	0.481714	0.485143	0.463076	0.448394
	0.310442	0.331959	0.328782	0.120885	0.123012	0.116389	0.532853	0.509965	0.530777	0.552311	0.530965	0.526626
	Figure 3d
	Anti-CD44						Anti-mTfR						Anti-hTfR
	1.05885	1.05644	1.00974	1.22955	1.06426	1.04399	8.99586	9.12416	9.05608	9.67925	9.68235	9.59258	14.017	13.9876	14.1674	13.2016	13.1028	13.0729
	1.80069	1.71217	1.77677	1.16896	1.17829	1.17771	9.06651	9.06232	9.048	10.5603	10.5938	10.8993	15.714	15.6276	15.4232	13.8304	13.7808	14.135
	1.7486	1.75478	1.72526	1.37788	1.3687	1.40605	8.9047	8.97665	8.96619	11.449	11.1501	11.2229	15.301	15.301	15.2621	15.4043	15.7388	15.6708
	2.0002	1.89594	1.92814	1.6205	1.56296	1.57079	10.7978	9.82975	10.617	11.4203	11.6078	11.4618	16.3208	17.8224	16.2366	16.9876	16.8287	16.5515

## Sheet: Figure 4
	Figure 4a			Figure 4b
	Equivalents SNAP-tag	Intensity (a.u.)		Anti-hTfR + SNAP					Anti-hTfR					Anti-mTfR + SNAP					Anti-mTfR					Anti-hTfR + SNAP					Anti-hTfR					Anti-mTfR + SNAP					Anti-mTfR
	0	4.121		5.39216	5.21569	2.21569	4.37255	7.84314	1.7451	1.21569	2.54902	7.84314	3.78431	19.1717	18.8687	20.6869	19.0707	18.7677	13.0202	17.3535	14.8283	16.9495	18.1616	9.70588	10.8235	11.1765	21.8627	21.5098	10.5294	11.8235	12.2941	20.6863	22.5098	12.5455	11.9697	11.7273	26.5051	27.7172	12.1212	11.9394	11.0909	25.899	26.202
	10	5693.22
	20	9930.43
	30	16576.5		Figure 4c
	50	16885.6		Anti-hTfR + SNAP					Anti-hTfR					Anti-mTfR + SNAP					Anti-mTfR					Anti-hTfR + SNAP					Anti-hTfR					Anti-mTfR + SNAP					Anti-mTfR
				0.352593	0.449735	0.306457	0.160937	0.458056	0.304203	0.314815	-0.0726496	0.391944	0.0685089	6.32877	6.66836	6.24011	5.83115	5.97967	0.287647	0.269709	0.274182	0.121214	0.121522	4.36925	4.05495	3.99318	3.60498	3.56082	3.7813	3.39875	3.35903	3.25498	3.12292	6.30361	6.45337	6.51717	6.05044	6.0141	1.84362	1.94007	2.03329	2.14176	2.08583
				Figure 4d
				Anti-hTfR							Anti-mTfR
				91.3549	82.1127	81.1531	90.8475	87.1617	28.6958	30.197	31.6479	35.505	34.5779

## Sheet: Figure 5
	Figure 5c
	SNAP-TMEM106b			TMEM106b-SNAP
	45.11	52.51	48.21	47.05	55.75	43.25
	Figure 5d
	SNAP-TMEM106b			TMEM106b-SNAP
	0.163	0.133	0.083	3.5967	3.3267	3.7367

## Sheet: Figure 6
	Figure 6a									Figure 6b
	(-)				(+)					Time (hours)	Empty Plasmid				H2A-SNAP
	406.785	388.785	528.77	515.77	9005.42	8840.42	9204.98	9256.98		0.5	2.69	3.03	5.675	6.025	2.95	2.85	5.56	5.65
										2	4.35	4.66	7.465	8.215	4.2	4.12	7.99	7.54
										4	4.88	5.24	8.015	9.315	4.27	4.29	8.59	7.99
										8	3.04	3.26	5.185	5.935	2.9	2.95	5	5.07
										16	2	2.06	3.425	3.315	1.85	2.64	3.02	2.59
										Figure 6c
										Time (hours)	Positive
										0.5	0.1625	-0.4375	-1.2075	-0.9875
										2	4.04	3.94	-0.9	-1.15
										4	12.9625	13.8625	5.0225	3.6225
										8	36.5875	40.3875	36.6475	38.9475
										16	87.8125	101.812	134.373	127.373
										Figure 6g
										Time (hours)	TfR-SNAP			Cyto-SNAP			H2A-SNAP
										0.5	0.99782	0.970583	0.87111	0.957012	0.588129	0.504581	0.638904	0.543875	0.660956
										1	1.00987	1.0954	1.11398	0.477483	0.570784	0.486581	0.608421	0.532628	0.625707
										2	1.77661	1.44776	1.60926	0.964124	0.647432	0.811661	0.488467	0.600946	0.478539
										4	3.14441	3.17349	2.93255	2.59327	2.23165	2.38817	1.52187	1.04472	0.776076
										8	11.2121	13.3173	11.5097	7.1645	4.778	4.94009	1.94888	2.44003	2.09079
										16	18.3697	16.2882	17.949	6.83091	7.29666	7.50105	3.37482	2.26495	1.98531

## Sheet: SI Figure 2
	Kobs (s-1)	[SNAP-tag] (M)
	5e-07	2.888e-05
	1e-06	7.781e-05
	2e-06	0.0001941

## Sheet: SI Figure 3
	SI Figure 3a
	Time (mins)	Protein only			1 μM			0.3 μM			0.1 μM			0.03 μM			0.01 μM
	0	1511.67	1405.67	1841.67	1632.67	3746.67	2727.67	1472.67	1909.67	2081.67	1762.67	1521.67	2019.67	1348.67	1567.67	1078.67	1006.67	1226.67	1873.67
	5	1427.33	1390.33	1955.33	1777.33	3778.33	2466.33	1403.33	1820.33	2041.33	1747.33	1513.33	1980.33	1351.33	1645.33	1128.33	1117.33	1245.33	2009.33
	10	1479	1438	1892	1732	3542	2514	1593	1765	1950	1720	1453	1878	1196	1832	1261	1043	1273	1623
	15	1467.67	1428.67	1854.67	1953.67	3680.67	2563.67	1501.67	1843.67	1936.67	1711.67	1477.67	2002.67	1717.67	1568.67	1116.67	1077.67	1426.67	1810.67
	20	1512.67	1605.67	1914.67	2133.67	3881.67	2664.67	1622.67	1964.67	2006.67	1625.67	1399.67	1966.67	1372.67	1491.67	1132.67	1142.67	1429.67	1627.67
	25	1402.67	1474.67	2034.67	2095.67	4291.67	2944.67	1554.67	1723.67	2063.67	1697.67	1359.67	1965.67	1245.67	1515.67	1009.67	1131.67	1368.67	1651.67
	30	1481.67	1487.67	1923.67	2240.67	4604.67	3429.67	1556.67	1707.67	2104.67	1629.67	1325.67	2015.67	1255.67	1571.67	1092.67	1080.67	1237.67	1783.67
	35	1400.33	1344.33	1866.33	2422.33	4387.33	3674.33	1705.33	1838.33	2269.33	1588.33	1322.33	1882.33	1292.33	1544.33	1154.33	1050.33	1234.33	1676.33
	40	1475.67	1402.67	1850.67	2555.67	4799.67	3788.67	1717.67	1812.67	2210.67	1670.67	1320.67	2026.67	1461.67	1595.67	1076.67	1281.67	1325.67	1596.67
	45	1511.67	1447.67	1903.67	2813.67	4868.67	4011.67	1839.67	1864.67	2249.67	1622.67	1433.67	2082.67	1284.67	1627.67	1219.67	1191.67	1342.67	1889.67
	50	1434.33	1302.33	1874.33	2920.33	5065.33	4163.33	1776.33	1947.33	2292.33	1528.33	1325.33	1943.33	1264.33	1526.33	1174.33	1109.33	1254.33	1632.33
	55	1558.67	1357.67	2016.67	3278.67	5284.67	4639.67	1918.67	2069.67	2428.67	1645.67	1429.67	2091.67	1309.67	1574.67	1211.67	1068.67	1321.67	1682.67
	60	1588.33	1410.33	1794.33	3414.33	5382.33	4668.33	1973.33	2090.33	2323.33	1618.33	1378.33	1938.33	1386.33	1635.33	1113.33	1206.33	1277.33	1581.33
	75	1594	1379	1832	3968	6294	6266	2061	2340	2661	1683	1326	1931	1356	1585	1146	1262	1315	1695
	90	1588.33	1528.33	1928.33	4867.33	7323.33	7417.33	2384.33	2626.33	3138.33	1737.33	1372.33	2032.33	1318.33	1631.33	1185.33	1088.33	1330.33	1549.33
	105	1515.67	1297.67	1701.67	5731.67	8445.67	8298.67	2564.67	2846.67	3281.67	1706.67	1402.67	2093.67	1395.67	1732.67	1306.67	1073.67	1278.67	1621.67
	120	1482.67	1321.67	1696.67	6706.67	9592.67	9801.67	2853.67	3155.67	3498.67	1666.67	1394.67	1901.67	1281.67	1542.67	1084.67	1035.67	1357.67	1458.67
	135	1574.33	2173.33	1691.33	7799.33	10942.3	11376.3	3017.33	3451.33	3991.33	1636.33	1289.33	1945.33	1261.33	1520.33	1099.33	1008.33	1304.33	1435.33
	150	1618	1363	1687	8752	12228	12967	3285	3901	4393	1668	1332	1808	1678	1527	1166	1350	1435	1574
	165	1601.67	1332.67	1577.67	9733.67	13578.7	14181.7	3651.67	4207.67	4651.67	1781.67	1426.67	1944.67	1331.67	1571.67	1108.67	1064.67	1329.67	1479.67
	180	1495.33	1226.33	1721.33	10986.3	14806.3	16199.3	3863.33	4507.33	5095.33	1739.33	1458.33	1938.33	1340.33	1515.33	1056.33	1064.33	1345.33	1538.33
	195	1357.67	1215.67	1572.67	11854.7	16303.7	17334.7	4070.67	4950.67	5323.67	1726.67	1459.67	2236.67	1338.67	1450.67	1006.67	928.667	1304.67	1437.67
	SI Figure 3a
	Protein only			1 μM			0.3 μM			0.1 μM			0.03 μM			0.01 μM
	1588.33	1528.33	1928.33	4867.33	7323.33	7417.33	2384.33	2626.33	3138.33	1737.33	1372.33	2032.33	1318.33	1631.33	1185.33	1088.33	1330.33	1549.33

## Sheet: SI Figure 9
	Time (hours)	Negative				Positive
	0.5	3.06	3.07	2.98	2.92	109	108	114	110
	2	2.89	2.9	2.68	2.68	109	106	110	113
	4	2.99	2.91	2.64	2.63	105	101	108	114
	8	3.26	3.19	3.12	3.16	109	109	113	113
	16	3.11	3.17	3.25	3.45	97.1	96.4	102	115

## Sheet: SI Figure 10
	SI Figure 10a
	Cells			16 hr			8 hr			4 hr
	8.33	8.73	8.23	10.3	10.5	9.4	8.87	11.37	13.07	12.6	12.2	11.7
	SI Figure 10b
	Cells			16 hr			8 hr			4 hr			Heated Cells
	8.33	8.73	8.23	10.3	10.5	9.4	8.87	11.37	13.07	12.6	12.2	11.7	1086

## Sheet: SI Figure 12
	Time (hours)	TfR-SNAP						Cyto-SNAP
	1	8.99586	9.12416	9.05608	9.67925	9.68235	9.59258	0.968409	0.872059	0.893443	0.366168	0.391753	0.54129
	2	9.06651	9.06232	9.048	10.5603	10.5938	10.8993	1.06606	1.15054	1.13009	0.385299	0.357839	0.676016
	3	8.9047	8.97665	8.96619	11.449	11.1501	11.2229	1.00313	1.027	1.10115	0.423307	0.370314	0.386255
	4	10.7978	9.82975	10.617	11.4203	11.6078	11.4618	1.05445	1.19113	1.04484	0.411751	0.448585	0.453676

[truncated: 2 more sheets: SI Figure 13, SI Figure 14]
